# Supplementary material for: The Population Comparison Index: An Intuitive Measure to Calibrate the Extent of Impairments in Patient Cohorts in Relation to Healthy and Diseased Populations
Source: Int J Environ Res Public Health. 2023 Jan 25;20(3):2168. doi: 10.3390/ijerph20032168 (PMC9915257; doi:10.3390/ijerph20032168)
Supplement: Supplementary file 1 [file ijerph-20-02168-s001.zip]

Archive with 5 entries (5 files):
- Gelbrich_Suppl_1_Contents.pdf
- Gelbrich_Suppl_2_Means.pdf
- Gelbrich_Suppl_3_BStr_HbA1c.xlsx
- Gelbrich_Suppl_4_BStr_LVPW.xlsx
- Gelbrich_Suppl_5_BStr_logEe.xlsx
