# Supplementary material for: The Population Comparison Index: An Intuitive Measure to Calibrate the Extent of Impairments in Patient Cohorts in Relation to Healthy and Diseased Populations
Source: Int J Environ Res Public Health. 2023 Jan 25;20(3):2168. doi: 10.3390/ijerph20032168 (PMC9915257; doi:10.3390/ijerph20032168)
Supplement: Supplementary file 1 [file ijerph-20-02168-s001.zip › Gelbrich_Suppl_3_BStr_HbA1c.xlsx]

## Sheet: BStr_HbA1c
PCI_HbA1c
11.1016
11.2539
13.6204
14.0597
14.346
15.7401
16.3636
17.8709
18.7096
19.2123
19.6297
19.8602
20.0847
20.5862
21.327
21.3496
21.4987
21.6159
21.7041
22.8724
22.8762
23.4572
23.4846
23.5153
24.116
24.1803
24.5177
24.954
25.3267
25.6637
25.8225
26.2878
26.4197
26.4826
26.5505
26.5808
26.7507
27.1008
27.1208
27.2511
27.4079
27.4081
27.7857
27.9117
28.094
28.1238
28.406
28.4679
28.6574
28.766
28.8085
28.8828
29.0624
29.332
29.3569
29.6996
29.7597
30.0515
30.116
30.2038
30.3937
30.5335
30.626
30.875
30.9644
30.9896
31.0583
31.2198
31.2722
31.3777
31.4664
31.5161
31.531
31.548
32.1698
32.2295
32.2708
32.5852
32.7181
32.8099
32.8172
32.8592
32.9024
33.1309
33.3056
33.509
33.5456
33.6289
33.6376
33.6634
33.7399
33.8771
33.8906
33.9389
33.9619
33.9965
34.0306
34.0337
34.0423
34.0542
34.129
34.1453
34.2339
34.3026
34.3305
34.4883
34.6577
34.7953
34.9182
34.9838
35.1135
35.2823
35.3187
35.3489
35.3987
35.446
35.4865
35.534
35.558
35.6297
35.7137
35.7288
35.9323
35.9685
36.0158
36.1115
36.2115
36.3351
36.3805
36.4029
36.4302
36.4597
36.4656
36.6878
36.6975
36.7719
36.7843
36.7893
36.8253
37.0317
37.0614
37.0715
37.7353
37.8469
38.0461
38.0866
38.4752
38.5817
38.5879
38.6727
38.8362
38.8959
39.2293
39.5385
39.5904
39.653
39.6664
39.6977
39.7227
39.7562
39.807
39.8348
39.8615
39.89
39.899
40.0195
40.0565
40.1689
40.184
40.2288
40.3207
40.3946
40.5002
40.5124
40.5149
40.5321
40.5537
40.6892
40.6979
40.7421
40.8839
40.9027
41.1085
41.1261
41.1499
41.1536
41.1624
41.1951
41.3734
41.389
41.3963
41.4703
41.523
41.5236
41.6217
41.6554
41.9158
41.9537
41.986
42.0706
42.1347
42.1454
42.1601
42.1627
42.1755
42.1959
42.2171
42.2356
42.2461
42.3065
42.317
42.3295
42.3765
42.5077
42.5175
42.5191
42.6016
42.6781
42.6851
42.6889
42.7732
42.8339
42.8493
43.1274
43.1278
43.1409
43.169
43.1854
43.2047
43.2696
43.3451
43.3924
43.4464
43.5116
43.5946
43.6333
43.6816
43.6918
43.748
43.7915
43.809
43.9378
43.9684
44.0196
44.0976
44.1086
44.1792
44.2399
44.2449
44.2525
44.338
44.3832
44.4365
44.51
44.5601
44.5648
44.6005
44.6609
44.6813
44.7461
44.7528
44.8192
44.85
44.8643
44.9291
44.9627
45.1299
45.135
45.1461
45.1832
45.213
45.224
45.2413
45.2486
45.2514
45.2532
45.3415
45.3499
45.3672
45.369
45.3816
45.3994
45.4165
45.4488
45.4508
45.5339
45.596
45.6413
45.6833
45.722
45.7741
45.7814
45.7893
45.8345
45.9033
45.9428
45.9626
46.0428
46.1122
46.156
46.1949
46.2051
46.2735
46.3051
46.3284
46.38
46.4708
46.5055
46.5629
46.5715
46.5719
46.6613
46.7678
46.8035
46.8391
46.9575
47.0487
47.096
47.121
47.143
47.347
47.4023
47.5431
47.5899
47.6051
47.6414
47.6964
47.748
47.7524
47.767
47.8337
47.8357
47.9468
48.0166
48.0252
48.0675
48.0695
48.1966
48.2145
48.2548
48.2608
48.2729
48.5338
48.6173
48.6675
48.8045
48.8271
48.8361
48.8573
48.9659
48.9717
48.9788
49.0386
49.1304
49.1475
49.2136
49.2695
49.4055
49.4066
49.4372
49.4731
49.5218
49.5284
49.5449
49.5517
49.6341
49.6662
49.6965
49.7251
49.726
49.7737
49.7917
49.9547
49.972
49.9846
50.0732
50.0889
50.1137
50.1407
50.1693
50.2383
50.2608
50.2851
50.3267
50.4359
50.4767
50.5283
50.5856
50.6115
50.6536
50.6553
50.6917
50.6924
50.7287
50.7411
50.7551
50.7599
50.7651
50.7678
50.9637
51.0135
51.0514
51.0693
51.0819
51.1364
51.2139
51.3115
51.4107
51.4637
51.4688
51.5184
51.5537
51.5662
51.6584
51.8018
51.8635
51.9045
52.1946
52.1968
52.2033
52.2337
52.3564
52.3722
52.3947
52.4286
52.5017
52.5133
52.5412
52.6618
52.7428
52.7521
52.8502
52.9189
52.9956
53.0243
53.0652
53.0781
53.0898
53.1138
53.1781
53.225
53.2609
53.2833
53.2844
53.2845
53.4344
53.4827
53.5642
53.59
53.6001
53.6187
53.6285
53.6337
53.6463
53.6585
53.6979
53.6999
53.7176
53.7264
53.7332
53.746
53.7547
53.7879
53.7886
53.795
53.8407
53.8468
53.909
54.0481
54.132
54.1735
54.2308
54.2806
54.3489
54.3498
54.409
54.4174
54.4499
54.4623
54.4794
54.5343
54.5759
54.5974
54.6589
54.6901
54.7129
54.8076
54.8727
54.8814
54.8903
54.9546
54.9591
54.9801
54.9815
55.0126
55.0433
55.0766
55.1815
55.1846
55.1945
55.2016
55.2143
55.2501
55.2513
55.2741
55.351
55.3757
55.3964
55.3991
55.4264
55.5582
55.5888
55.6601
55.7884
55.7934
55.8019
55.8773
55.9962
56.0788
56.1474
56.1592
56.1725
56.2029
56.211
56.215
56.2191
56.2419
56.3291
56.3365
56.3462
56.3601
56.4062
56.4404
56.453
56.5376
56.5631
56.5667
56.5722
56.6391
56.6627
56.7849
56.8389
56.8843
57.0489
57.0743
57.1096
57.2268
57.2505
57.3269
57.473
57.4916
57.5111
57.543
57.5724
57.6326
57.6603
57.6824
57.7118
57.7213
57.852
57.8568
57.9136
58.1336
58.1744
58.238
58.24
58.2485
58.2809
58.29
58.292
58.3062
58.3323
58.4886
58.5117
58.5532
58.6288
58.705
58.7366
58.7779
58.7793
58.7937
58.8121
58.8575
58.8918
58.9049
58.9296
58.9795
59.0215
59.0416
59.0945
59.0984
59.1218
59.2077
59.2261
59.2386
59.3154
59.3714
59.389
59.4069
59.4079
59.4516
59.4734
59.5326
59.5398
59.6137
59.6197
59.6496
59.6648
59.746
59.8463
60.0761
60.1148
60.1487
60.1571
60.1823
60.2041
60.2186
60.3378
60.3573
60.4786
60.5074
60.5267
60.5315
60.5482
60.5582
60.5678
60.5884
60.6979
60.7554
60.7688
61.0099
61.0155
61.2176
61.2336
61.2483
61.2722
61.3189
61.3517
61.3786
61.4356
61.528
61.6415
61.7423
61.7546
61.7761
61.8307
61.8424
61.8936
61.9587
61.9731
62.0181
62.0368
62.0572
62.0667
62.1581
62.1672
62.2678
62.3037
62.3158
62.3434
62.4845
62.4846
62.5404
62.5595
62.6316
62.697
62.7408
62.7637
62.9124
62.9831
63.0085
63.0436
63.0777
63.1648
63.176
63.2304
63.3526
63.5882
63.5907
63.6207
63.7296
63.7701
63.78
63.7849
63.8158
63.8524
63.8593
63.8736
63.9058
63.9575
63.9603
63.9827
64.0164
64.0442
64.0703
64.0918
64.1877
64.1937
64.2653
64.3276
64.3333
64.3797
64.422
64.4674
64.4814
64.5012
64.5029
64.5125
64.5516
64.8306
64.8992
65.0587
65.079
65.083
65.1109
65.1265
65.1606
65.174
65.3077
65.3125
65.3684
65.3919
65.3925
65.3944
65.4531
65.5629
65.6211
65.6365
65.8008
65.8168
65.8266
65.9501
66.0216
66.0805
66.1557
66.2182
66.4868
66.5079
66.5359
66.5372
66.5459
66.5521
66.7073
66.722
66.7428
66.7468
66.7592
66.7979
66.8032
66.8133
66.8433
66.9212
66.961
67.0182
67.1272
67.134
67.1693
67.1729
67.2014
67.3496
67.3778
67.3779
67.3986
67.4117
67.4531
67.5336
67.6135
67.7008
67.7465
67.7639
67.9232
67.9381
68.0103
68.0231
68.0573
68.0712
68.229
68.3415
68.389
68.4277
68.4503
68.6198
68.756
68.8164
68.9867
69.0863
69.192
69.2206
69.3491
69.4042
69.4118
69.4426
69.6227
69.6741
69.688
69.7236
69.7767
69.8888
69.9026
70.1075
70.1271
70.1492
70.1928
70.2604
70.385
70.3933
70.475
70.5315
70.6847
70.7163
70.7205
70.722
70.7672
70.8051
70.8421
70.8999
70.9363
70.9476
71.1208
71.1987
71.259
71.2687
71.326
71.3326
71.4074
71.4137
71.4189
71.498
71.568
71.7315
71.8287
71.9228
72.1048
72.188
72.2437
72.6193
72.6893
72.7675
72.892
72.9891
73.0859
73.1001
73.153
73.2538
73.3348
73.402
73.4299
73.4656
73.5996
73.6118
73.6525
73.6665
73.6775
73.7236
73.7701
73.8295
73.9158
74.0675
74.0826
74.2028
74.5553
74.5802
74.7134
74.7614
74.8369
74.9011
74.9567
75.0938
75.1352
75.1613
75.2734
75.3254
75.4119
75.429
75.461
75.493
75.5447
75.6067
75.8367
75.9142
76.0374
76.1245
76.1248
76.3043
76.327
76.6702
76.8469
76.9675
77.0014
77.0267
77.1245
77.1329
77.2595
77.2666
77.3822
77.4447
77.4561
77.5303
77.5322
77.6401
77.6655
77.8035
77.8772
77.9745
78.0359
78.0406
78.0629
78.1536
78.5136
78.5213
78.5382
78.8927
79.0581
79.153
79.2268
79.2696
79.485
79.5131
79.5532
79.6331
79.6417
79.6598
79.6735
79.8225
79.8917
79.9655
80.0337
80.0807
80.1007
80.1256
80.3472
80.682
80.7335
80.9928
81.304
81.5854
81.6726
81.7948
81.8088
81.9382
81.9677
82.1403
82.2736
82.408
82.4826
82.7572
82.8539
82.9948
83.1636
83.4945
83.6795
83.7075
83.7826
84.0749
84.3964
84.4938
84.5437
85.0452
85.0663
85.5813
85.645
86.0846
86.1188
86.1268
86.5038
86.9287
87.2956
87.6136
87.6972
88.3182
88.4788
89.1277
89.5639
89.609
89.6851
90.1709
91.0363
91.9029
92.7508
92.8361
92.9197
93.1901
93.5973
93.9336
94.143
94.3153
94.4953
95.4201
97.3465
97.413
98.3854
98.4704
99.2482
99.8257
101.999
105.771
106.321
107.965
111.939
114.524
