# Supplementary material for: The Population Comparison Index: An Intuitive Measure to Calibrate the Extent of Impairments in Patient Cohorts in Relation to Healthy and Diseased Populations
Source: Int J Environ Res Public Health. 2023 Jan 25;20(3):2168. doi: 10.3390/ijerph20032168 (PMC9915257; doi:10.3390/ijerph20032168)
Supplement: Supplementary file 1 [file ijerph-20-02168-s001.zip › Gelbrich_Suppl_4_BStr_LVPW.xlsx]

## Sheet: BStr_LVPW
PCI_LVPW
40.904
52.6766
53.6408
56.94
57.0429
57.9707
58.9665
59.0651
59.8485
59.9103
60.5598
60.7411
61.5673
62.189
62.9947
63.3134
64.7455
65.5494
65.8115
65.9261
66.1562
66.6019
67.7983
67.9057
68.5376
68.7011
69.282
69.6528
69.8553
70.4927
70.7909
70.9841
71.924
71.9824
72.2826
72.8366
72.8567
73.0404
73.2635
73.366
73.4324
73.5506
74.0613
74.6498
75.0587
75.1593
75.1964
75.4388
75.4878
75.6322
75.9183
76.018
76.259
76.266
76.3827
76.4715
76.7729
76.8717
77.3211
77.4061
77.4902
77.8796
78.2086
78.4331
78.4496
78.4617
78.5719
78.6289
78.7521
79.1193
79.1494
79.5151
79.5784
79.7279
79.7416
79.8734
80.0405
80.1816
80.3782
80.4752
80.8613
80.9426
80.9713
81.0071
81.1099
81.3945
81.6642
81.7475
81.7827
81.8211
81.9188
82.0205
82.2743
82.296
82.7625
82.9456
82.9511
83.1782
83.3684
83.4426
83.4959
83.5036
83.5386
83.5684
83.597
83.6427
84.0527
84.2007
84.4685
84.5602
84.6163
84.6198
84.723
84.7298
84.7527
84.8021
84.9581
85.0556
85.077
85.147
85.1748
85.2808
85.4733
85.6453
85.6569
85.8804
85.8955
85.9102
86.3891
86.4419
86.7112
86.9334
87.1734
87.286
87.3001
87.392
87.4378
87.8069
87.8484
88.0403
88.114
88.1638
88.5482
88.6017
88.6603
88.6838
88.6966
88.9126
89.0313
89.1008
89.3071
89.5154
89.5434
89.6043
89.6339
89.6506
89.682
89.6893
89.712
89.8909
89.9997
90.0142
90.1565
90.4215
90.4963
90.6277
90.7364
90.7648
90.784
90.8171
90.9215
90.9778
91.1099
91.2726
91.4208
91.4723
91.5524
91.5882
91.6424
91.701
91.7043
91.7093
91.7133
91.8331
91.8447
91.9005
91.9032
91.9148
92.0271
92.035
92.3326
92.5665
92.5689
92.5822
92.6023
92.6347
92.7979
92.8249
92.8663
92.9348
92.9999
93.0026
93.0284
93.0869
93.1086
93.2399
93.3586
93.3797
93.4362
93.446
93.5155
93.5572
93.6493
93.7893
93.8885
93.9053
94.015
94.154
94.2888
94.4276
94.5717
94.6163
94.6477
94.7694
94.7927
94.875
94.9465
95.0246
95.1024
95.1367
95.1435
95.2369
95.2462
95.391
95.4468
95.4888
95.5426
95.6585
95.6871
95.7217
95.7565
95.8233
95.8675
95.8703
95.9038
95.9931
96.3274
96.4666
96.517
96.5261
96.7334
96.8097
96.8268
96.8694
96.9195
96.9794
97.0454
97.0742
97.2296
97.3481
97.4533
97.5197
97.5728
97.6041
97.6692
97.7044
97.7128
97.7207
97.7506
97.8321
97.8426
97.9127
97.9484
98.0239
98.0598
98.1118
98.1689
98.1981
98.2288
98.2436
98.2983
98.3897
98.4914
98.6732
98.7753
98.7804
99.0005
99.0527
99.062
99.13
99.214
99.3008
99.4501
99.6223
99.6422
99.6725
99.6894
99.6982
99.8507
99.8882
99.9673
100.002
100.097
100.178
100.202
100.268
100.337
100.373
100.456
100.584
100.589
100.758
100.767
100.858
100.896
100.912
100.933
100.943
101.038
101.048
101.081
101.125
101.186
101.223
101.291
101.315
101.324
101.354
101.493
101.723
101.845
101.889
101.889
101.899
101.952
101.976
102.023
102.206
102.492
102.621
102.655
102.735
102.84
103.091
103.125
103.149
103.154
103.214
103.22
103.232
103.371
103.391
103.822
103.834
103.867
103.971
104.045
104.048
104.076
104.223
104.354
104.398
104.412
104.557
104.593
104.602
104.636
104.698
104.699
104.723
104.726
104.781
104.921
104.967
105.028
105.032
105.087
105.13
105.139
105.177
105.437
105.507
105.522
105.869
105.947
105.96
105.976
105.983
106.087
106.16
106.235
106.25
106.311
106.317
106.365
106.395
106.599
106.659
106.663
106.681
106.759
106.819
106.84
106.872
106.919
107.036
107.09
107.114
107.12
107.301
107.394
107.474
107.488
107.694
107.786
107.811
107.915
107.936
107.988
108
108.021
108.069
108.072
108.076
108.077
108.078
108.155
108.183
108.283
108.283
108.477
108.596
108.669
108.732
108.75
108.777
108.871
108.989
109.138
109.17
109.179
109.343
109.352
109.412
109.529
109.577
109.58
109.606
109.728
109.76
109.895
110.136
110.148
110.323
110.331
110.339
110.343
110.353
110.451
110.477
110.522
110.629
110.691
110.693
110.725
110.886
110.917
110.951
110.982
111.056
111.11
111.126
111.237
111.275
111.299
111.421
111.624
111.741
111.896
111.914
112.01
112.051
112.057
112.111
112.125
112.152
112.218
112.245
112.304
112.375
112.394
112.428
112.504
112.51
112.516
112.538
112.676
112.845
112.846
112.854
112.876
112.891
112.909
112.918
112.928
112.951
112.991
113.064
113.08
113.435
113.483
113.492
113.54
113.548
113.641
113.66
113.677
113.731
113.742
113.824
113.899
113.903
113.994
114.011
114.051
114.197
114.213
114.283
114.297
114.301
114.312
114.364
114.476
114.557
114.642
114.689
114.892
114.902
114.927
114.97
115.035
115.111
115.135
115.163
115.211
115.278
115.299
115.312
115.322
115.385
115.398
115.441
115.455
115.473
115.473
115.65
115.75
115.806
115.809
115.914
115.935
116.05
116.073
116.162
116.176
116.177
116.218
116.25
116.311
116.315
116.394
116.512
116.522
116.568
116.668
116.676
116.68
116.703
116.753
116.839
116.856
116.881
116.921
117.03
117.079
117.157
117.169
117.237
117.26
117.493
117.582
117.84
117.861
117.921
117.924
117.986
117.987
118.049
118.058
118.064
118.082
118.123
118.198
118.334
118.349
118.386
118.392
118.411
118.72
118.727
118.739
118.78
118.78
118.793
119
119.077
119.175
119.189
119.35
119.351
119.602
119.634
119.671
119.708
119.709
119.826
119.838
120.051
120.146
120.207
120.211
120.248
120.261
120.314
120.345
120.38
120.436
120.499
120.545
120.665
120.676
120.71
120.714
120.727
120.801
121.019
121.167
121.183
121.514
121.525
121.537
121.569
121.741
121.963
121.977
121.988
122.062
122.295
122.32
122.431
122.467
122.606
122.636
122.648
122.689
122.782
122.826
122.849
122.901
122.925
122.969
123.033
123.043
123.071
123.186
123.297
123.363
123.476
123.502
123.542
123.841
123.847
123.972
124.017
124.034
124.069
124.117
124.141
124.167
124.363
124.539
124.667
124.926
125.099
125.126
125.246
125.387
125.414
125.77
125.775
125.799
126.084
126.113
126.147
126.209
126.264
126.338
126.38
126.422
126.479
126.528
126.592
126.614
126.728
127.005
127.023
127.182
127.244
127.297
127.445
127.468
127.473
127.588
127.623
127.828
127.867
127.886
127.91
128.005
128.006
128.029
128.416
128.435
128.531
128.586
128.688
128.701
128.918
128.94
128.957
128.988
129.136
129.165
129.377
129.438
129.532
129.562
129.608
129.654
129.657
129.69
129.72
130.086
130.163
130.173
130.18
130.265
130.267
130.281
130.395
130.52
130.611
130.64
130.641
130.657
130.836
130.885
130.956
131.027
131.043
131.065
131.131
131.213
131.256
131.286
131.321
131.361
131.457
131.658
131.786
131.842
131.999
132.053
132.113
132.151
132.152
132.499
132.529
132.691
132.728
132.843
132.947
133.264
133.312
133.331
133.354
133.388
133.393
133.511
133.65
133.669
133.704
133.748
133.748
133.824
133.889
133.952
134.022
134.193
134.263
134.277
134.424
134.441
135.032
135.067
135.169
135.248
135.548
135.877
136.012
136.057
136.083
136.22
136.221
136.295
136.324
136.585
136.66
136.739
136.812
136.86
137.03
137.039
137.294
137.32
137.455
137.555
137.584
137.663
137.744
137.83
137.895
138.076
138.211
138.71
138.763
139.172
139.473
139.804
139.816
139.894
139.919
139.964
140.048
140.057
140.076
140.078
140.143
140.367
140.372
140.571
140.573
140.606
140.614
140.622
140.993
141.136
141.146
141.233
141.301
141.448
141.457
141.469
141.527
141.655
141.701
141.91
142.034
142.122
142.15
142.306
142.65
142.659
143.268
143.305
143.401
143.73
143.742
143.782
143.883
144.408
144.735
144.987
145.043
145.186
145.401
145.439
145.661
145.729
145.735
145.857
145.953
146.013
146.215
146.268
146.468
146.547
146.594
146.784
146.975
147.001
147.005
147.179
147.654
148.119
148.253
148.824
148.841
149.058
149.14
149.168
149.208
149.343
149.372
149.486
149.572
149.658
149.66
149.667
149.679
149.707
149.768
149.985
150.036
150.213
150.361
150.539
150.576
150.595
150.675
150.772
150.957
150.958
150.963
151.194
151.234
151.608
151.905
151.954
152.589
152.713
152.957
153.64
153.885
154.926
155.268
155.409
156.039
156.46
156.843
157.297
157.913
157.942
158.182
158.244
158.588
158.856
159.252
159.35
160.777
162.607
163.362
164.243
164.288
164.419
165.109
165.569
166.113
166.143
166.193
166.401
167.27
167.675
167.917
168.687
169.11
169.707
169.914
172.44
173.773
174.582
176.929
180.619
187.755
193.466
196.221
200.384
200.711
206.653
210.88
