# Supplementary material for: The Population Comparison Index: An Intuitive Measure to Calibrate the Extent of Impairments in Patient Cohorts in Relation to Healthy and Diseased Populations
Source: Int J Environ Res Public Health. 2023 Jan 25;20(3):2168. doi: 10.3390/ijerph20032168 (PMC9915257; doi:10.3390/ijerph20032168)
Supplement: Supplementary file 1 [file ijerph-20-02168-s001.zip › Gelbrich_Suppl_5_BStr_logEe.xlsx]

## Sheet: BStr_logEe
PCI_log_Ee
102.227
115.426
118.67
118.734
122.784
125.244
133.918
134.6
134.76
136.937
137.399
139.834
140.885
141.943
142.265
142.822
143.637
146.731
147.498
148.313
149.995
152.648
152.695
153.429
154.803
154.982
155.884
156.675
158.205
158.233
158.653
158.741
159.461
159.506
159.565
159.627
159.631
159.8
159.887
160.11
160.753
160.771
161.089
161.191
161.705
162.196
162.514
162.986
163.39
163.611
163.64
164.219
164.409
164.923
165.457
166.539
166.607
166.772
168.229
169.047
169.617
170.087
171.603
171.804
172.128
172.18
172.202
172.584
172.652
172.698
172.731
173.212
174.147
174.406
175.537
175.828
176.845
177.255
177.746
177.772
177.818
177.929
178.239
178.689
178.959
179.354
179.447
179.57
179.571
179.861
179.991
180.189
180.681
180.858
180.936
180.966
181.013
181.259
181.266
181.684
182.031
182.047
182.541
182.815
182.917
183.096
183.151
183.685
183.706
183.988
184.138
184.741
185.472
185.618
185.749
185.959
185.962
186.24
186.29
186.351
186.363
186.458
186.68
186.849
186.975
188.602
189.288
189.696
190.236
190.334
190.385
190.583
190.627
190.675
190.781
190.832
190.872
191.762
191.771
191.964
192.039
192.128
192.356
192.462
192.464
192.48
192.652
192.95
193.191
193.329
193.912
193.93
194.178
194.432
194.458
194.918
195.01
195.097
195.203
195.227
195.256
195.357
195.376
195.388
195.614
195.738
196.056
196.188
196.263
196.441
196.449
196.62
196.796
196.859
196.96
197.064
197.121
197.402
197.459
197.642
197.719
197.738
197.871
197.882
198.006
198.019
198.051
198.182
198.569
198.656
198.775
199.035
199.148
199.614
199.746
200.251
200.309
200.315
200.407
200.808
200.896
201.37
201.639
201.777
201.788
201.997
202.247
202.474
202.537
202.548
202.786
202.791
202.802
203.085
203.088
203.285
203.517
203.858
203.952
203.957
204.055
204.119
204.432
204.439
204.561
204.802
204.815
205.307
205.312
205.544
205.592
205.911
205.945
205.957
206.243
206.3
206.77
207.132
207.188
207.21
207.307
207.503
207.754
208.011
208.017
208.044
208.261
208.29
208.739
208.858
208.873
208.956
209.166
209.183
209.545
209.614
209.655
209.667
209.758
210.198
210.461
210.708
211.013
211.14
211.175
211.361
211.424
211.432
211.618
211.932
211.938
212.214
212.274
212.294
212.35
212.66
212.852
213.039
213.243
213.333
213.411
213.426
213.443
213.601
213.644
213.871
213.892
213.911
214.198
214.406
214.755
214.92
214.951
215.167
215.21
215.275
215.297
215.493
215.585
215.742
215.795
216.014
216.058
216.222
216.265
216.281
216.459
216.631
216.773
216.882
217.105
217.217
217.232
217.423
217.45
217.617
218.082
218.104
218.148
218.697
218.712
219.26
219.46
219.503
219.538
219.593
219.63
220.012
220.209
220.214
220.419
220.496
220.497
220.6
221.174
221.396
221.732
221.771
221.846
221.949
221.963
222.156
222.333
222.444
222.467
222.551
222.683
222.851
223.089
223.165
223.188
223.193
223.432
223.573
223.742
223.862
224.069
224.071
224.307
224.341
224.524
224.579
224.788
224.914
225.046
225.117
225.572
225.932
226.027
226.515
226.52
226.565
226.617
226.626
226.76
226.766
226.795
226.99
227.118
227.471
227.63
227.748
227.77
227.799
227.953
227.956
228.007
228.083
228.14
228.172
228.198
228.311
228.525
228.989
229.028
229.137
229.262
229.273
229.311
229.362
229.551
229.711
229.729
229.961
229.991
230.284
230.457
230.578
230.588
230.733
231.296
232.264
232.435
232.514
232.573
232.946
232.98
233.437
233.499
233.574
233.63
233.641
234.205
234.407
234.434
234.46
234.797
234.825
234.851
235.044
235.148
235.171
235.325
235.362
235.722
235.86
235.893
235.906
236.21
236.645
236.86
236.896
237.072
237.424
237.479
237.505
237.528
237.865
237.9
238.444
238.604
238.694
239.024
239.234
239.468
239.61
239.623
239.682
239.7
239.714
239.854
240.126
240.206
240.24
240.489
240.555
240.6
240.715
241.01
241.122
241.14
241.356
241.608
241.733
241.934
241.997
242.209
242.417
242.76
242.877
242.983
242.988
243.031
243.101
243.159
243.227
243.85
243.934
243.95
243.963
244.145
244.309
244.474
244.48
244.594
244.611
244.618
244.863
244.979
245.388
245.4
245.525
245.548
245.562
245.668
245.696
245.7
245.863
246.299
246.376
246.658
246.676
246.786
246.866
246.979
247.198
247.403
247.591
247.649
248.048
248.195
248.316
248.397
248.586
248.637
248.735
248.891
248.91
249.123
249.148
249.291
249.298
249.373
249.41
249.521
249.584
249.637
250.076
250.632
251.324
251.583
251.77
252.186
252.793
252.839
252.909
252.952
253.205
253.249
253.264
253.534
253.586
253.783
253.799
253.837
253.978
254.01
254.113
254.186
254.203
254.509
254.587
255.049
255.22
255.504
255.792
255.816
255.817
255.993
256.162
256.184
256.308
256.385
256.519
256.641
256.649
256.932
257.041
257.147
257.266
257.277
257.451
257.467
257.506
257.511
257.688
257.802
257.818
257.95
258.141
258.347
258.764
258.805
259.157
259.334
259.381
259.435
259.6
259.748
259.776
259.822
259.91
260.034
260.118
260.176
260.196
260.327
260.34
260.641
260.994
261.92
262.029
262.174
262.226
262.346
262.492
262.523
262.531
262.984
263.141
263.369
263.404
263.405
263.505
264.026
264.058
264.222
264.29
265.347
265.426
265.627
265.96
266.085
266.094
266.102
266.161
266.409
266.426
266.455
266.517
266.647
266.695
266.906
267.144
267.155
267.331
267.384
267.74
267.75
267.902
268.014
268.473
268.718
268.721
268.789
268.917
268.936
269.14
269.14
269.331
269.352
269.367
269.39
269.943
270.025
270.064
270.263
270.357
270.452
271.043
271.178
271.285
271.5
271.542
272.032
272.485
272.65
272.753
273.361
273.526
273.707
274.19
274.422
274.584
274.637
274.638
274.697
274.987
275.093
275.398
275.541
275.549
275.717
275.792
275.909
276.225
276.235
276.465
276.637
276.948
277.276
277.507
277.562
277.921
278.003
278.225
278.295
278.514
278.585
279.132
279.165
279.354
279.403
279.454
279.581
280.045
280.196
280.335
280.34
281.4
281.41
281.532
281.549
281.553
281.716
281.726
281.79
282.034
282.345
282.354
283.531
283.59
283.647
283.654
283.736
283.832
284.269
285.19
285.345
285.354
285.575
285.614
285.621
285.728
285.732
285.922
285.995
286.494
286.506
286.678
286.928
287.05
287.113
287.437
287.64
288.137
288.205
288.486
288.596
288.699
289.007
289.68
289.751
289.78
289.844
289.941
290.114
290.166
290.176
290.241
290.274
290.506
290.671
290.956
291.058
291.535
292.189
292.28
292.445
292.615
292.86
293.899
294.132
294.605
295.027
295.263
295.666
295.674
295.805
295.841
296.355
296.828
297.5
297.834
298.093
298.299
298.712
298.713
299.167
299.702
299.705
300.09
300.521
300.576
301.241
301.541
302.122
302.333
302.503
302.82
302.931
303.172
303.273
303.515
303.516
303.567
303.796
304.087
304.168
304.233
304.251
304.273
304.661
304.795
305.08
305.13
305.394
305.607
306.4
307.053
307.424
307.484
307.731
307.806
307.833
308.01
308.899
309.116
309.186
309.373
310.016
310.586
312.144
312.362
312.437
314.499
315.034
315.381
315.526
315.963
316.187
316.285
316.316
316.819
317.085
317.415
317.523
317.571
318.215
318.666
318.89
319.231
319.4
319.453
321.25
321.885
321.992
321.992
322.063
322.408
322.478
322.776
323.648
324.22
324.298
324.951
325.079
325.104
325.297
325.695
325.753
325.904
326.021
326.464
326.606
327.141
327.425
327.803
328.328
329.705
330.632
330.654
331.999
332.585
332.73
333.079
333.538
334.439
334.797
334.896
335.123
335.498
336.13
336.758
338.99
339.83
340.102
341.406
342.444
342.819
342.844
343.117
343.644
343.832
344.752
345.005
345.21
346.381
346.559
346.751
348.127
349.142
350.358
350.752
351.228
351.772
352.063
352.968
353.521
353.819
353.985
355.377
355.674
355.749
355.813
356.177
356.802
357.787
358.315
361.122
361.619
363.475
363.766
363.851
364.551
368.51
369.967
371.289
371.856
372.776
374.78
376.471
377.594
377.815
380.759
383.41
387.089
388.3
388.894
389.482
394.376
396.975
399.439
399.932
401.321
406.35
406.744
412.506
415.671
420.669
421.004
434.91
435.301
435.582
436.959
439.346
439.941
440.597
445.565
447.939
452.06
454.289
455.032
458.946
460.695
464.805
466.786
486.583
509.087
525.496
552.167
553.795
562.806
600.716
610.116
638.663
709.568
764.426
819.615
1169.95
